# Supplementary material for: Post-harvest practices for aflatoxin control: Evidence from Kenya
Source: J Stored Prod Res. 2019 Jun;82:31–9. doi: 10.1016/j.jspr.2019.03.001 (PMC7001978; doi:10.1016/j.jspr.2019.03.001)
Supplement: Multimedia component 1 [file mmc1.xml]

<?xml version="1.0" encoding="UTF-8" standalone="no"?><data:data><datasets><author>alexia.pretari@gmail.com</author><type>0</type><dataset><value>1</value><reason>Data will be made available on request</reason><comments/></dataset></datasets></data:data>
